# Supplementary material for: Extracorporeal Shock Wave Therapy Provides Limited Therapeutic Effects on Carpal Tunnel Syndrome: A Systematic Review and Meta-Analysis
Source: Medicina (Kaunas). 2022 May 19;58(5):677. doi: 10.3390/medicina58050677 (PMC9144370; doi:10.3390/medicina58050677)
Supplement: Supplementary file 1 [file medicina-58-00677-s001.zip]

Archive with 3 entries (3 files):
- medicina-1688951-supplementay-Table S1.pdf
- PRISMA 2009 checklist.pdf
- Supplementary material_Figures S1-S5.pdf
